# Supplementary material for: Synthesis of New Cobalt(III) Meso-Porphyrin Complex, Photochemical, X-ray Diffraction, and Electrical Properties for Photovoltaic Cells
Source: Molecules. 2022 Dec 13;27(24):8866. doi: 10.3390/molecules27248866 (PMC9785790; doi:10.3390/molecules27248866)
Supplement: Supplementary file 1 [file molecules-27-08866-s001.zip]

Archive with 1 entries (1 files):
- molecules-2041113-supplementary.pdf
